# Supplementary material for: Postnatal zinc deficiency due to giardiasis disrupts hippocampal and cerebellar development
Source: PLoS Negl Trop Dis. 2024 Jul 1;18(7):e0012302. doi: 10.1371/journal.pntd.0012302 (PMC11244800; doi:10.1371/journal.pntd.0012302)
Supplement: S1 Data — Contains the data from which tables and figures have been constructed: Tab A. Data for Table 1. Mean and SD of body and brain weights of control gerbils and gerbils inoculated with trophozoites of two isolates: HGINV and WB. Tab B. Data for Fig 1. Mean and SD of zinc in tissues from control and inoculated gerbils with two isolates of Giardia intestinalis: WB and HGINV. A significant decrease was present in zinc levels. Tab C. Data for Fig 3. Representative photomicrographs of the cerebellum of control and Giardia intestinalis parasitized gerbils; Cresyl Violet stain. Thickening (mean and SD) of the external granule layer (EGL) is evident in 14 and 21 day-old parasitized gerbils. Tab D. Data for Fig 4. Estimation of Purkinje neurons in mid-sagittal slices of the cerebellum of control and Giardia intestinalis parasitized gerbils by Cresyl violet staining (Normal) and the TUNEL technique (mean and SD). Tab E. Data for Table 2. Mean and SD of TUNEL-positive pyramidal neurons in CA1 and CA3 regions of the hippocampus and Table 3. Mean and SD of TUNEL-positive granular cells in the DG. (XLSX) [file pntd.0012302.s001.xlsx]

## Sheet: S1-TABLE1
BRAIN WEIGHT		14-DIAS	CONTROL	GVH	WB		21-DIAS	CONTROL	GVH	WB		30-DIAS	CONTROL	GVH	WB		60-DIAS	CONTROL	GVH	WB		90-DIAS	CONTROL	GVH	WB
			0.688	0.583	0.652			0.814	0.744	0.641			0.77	0.85	0.812			0.869	0.933	0.823			0.978	0.847	1.002
			0.711	0.621	0.631			0.796	0.689	0.772			0.889	0.848	0.845			0.865	0.956	0.853			0.895	0.848	1.067
			0.572	0.535	0.614			0.833	0.778	0.688			0.944	0.934	0.854			0.968	0.97	0.809			0.995	0.963	1.007
			0.761	0.515	0.6			0.79	0.742	0.692			0.916	0.794	0.833			0.999	0.863	0.825			1.016	0.961	0.834
			0.681	0.521	0.612			0.71	0.685	0.73			0.789	0.798	0.753			0.966	0.867	0.903			0.997	0.94	0.858
			0.694	0.566	0.582			0.799	0.71	0.753			0.809	0.804	0.556			0.884	0.974	0.954			1.007	0.921	0.997
			0.632	0.564	0.627			0.801	0.765	0.767			0.796	0.763	0.715			0.978	0.864	0.996			1.041	1.013	0.893
			0.633	0.588	0.529			0.803	0.764	0.796			0.794	0.838	0.739			0.958	0.953	0.949			0.961	0.989	0.909
			0.849	0.707	0.682			0.797	0.828	0.806			1.137	0.873	0.834			1.137	0.966	1.001			1.023	0.921	1.082
			0.648	0.68	0.667			0.838	0.805	0.817			0.874	0.911	1.046			0.874	0.966	0.988			1.134	0.941	0.932
			0.666	0.692	0.629			0.811	0.887	0.782			0.941	0.98	0.878			0.941	1.022	0.952			1.11	1.161	0.996
			0.688	0.693	0.638			0.856	0.886	0.828			0.867	0.777	0.862			0.867	1.015	0.948			0.998	1.137	0.982
			0.706	0.737	0.522			0.767	0.893	0.81			0.846	0.825	0.917			0.846	0.983	0.98			1.085	0.99	0.972
			0.734	0.708	0.5			0.832	0.838	0.773			0.832	0.85	0.866			1.006	1.009	0.987			1.005	1.084	0.999
			0.731	0.728	0.568			0.839	0.847	0.794			0.872	0.575	0.875			1.005	0.951	1.059			0.96	1.032	1.009
			0.727	0.613	0.577			0.884	0.855	0.777			0.904	1.045	0.88			1.003	0.889	0.946			1.004	0.992	1.013
			0.705	0.601	0.644			0.819	0.872	0.859			0.88	0.815	0.912			0.959	0.964	0.908			1.02	1.034	1.011
			0.725	0.642	0.65			0.858	0.847	0.883			0.845	0.838	0.974			1.004	1.064	0.976			1.005	1.09	1.023
			0.708	0.681	0.653			0.881	0.681	0.851			0.772	0.832	0.895			0.983	0.936	0.899			1.014	1.04	0.976
			0.733	0.632	0.656			0.824	0.882	0.855			0.873	0.742	0.945			1.002	0.824	0.875			1.006	1.026	1.04
			0.743	0.661	0.665			0.838	0.86	0.851			0.865	0.83	0.938			1.003	0.943	0.986			1.003	0.987	1.054
			0.649	0.625	0.668			0.785	0.845	0.852			0.817	0.885	0.979			0.953	0.917	0.874			0.919	0.938	1.084
			0.645	0.644	0.663			0.752	0.872	0.822			0.809	0.922	0.957			0.993	0.993	0.931			0.852	1.027	1.082
			0.569	0.689	0.662			0.86	0.674	0.876			0.854	0.792	0.819			1.093	0.986	0.947			0.858	1.021	0.983
			0.591	0.477	0.755			0.695	0.477	0.844			0.808	0.895	0.982			1.015	0.961	0.853			0.847	1.022	0.901
			0.454	0.663	0.689			0.864	0.804	0.829			0.857	0.876	0.823			0.994	0.9	0.833			0.916	1.005	0.898
			0.439	0.571	0.644			0.804	0.806	0.833			0.896	0.872	0.881			0.955	0.779	1.001			0.916	0.992	0.93
			0.625	0.541	0.655			0.811	0.71	0.799			0.92	0.609	0.819			0.968	1.021	0.825			0.973	1.05	0.922
			0.589	0.522	0.637			0.796	0.694	0.699			1.001	0.811	0.982			0.884	0.985	0.823			0.97	1.024	0.98
			0.654	0.525	0.643			0.84	0.689	0.702			0.866	0.806	0.823			0.956	0.937	0.948			0.98	0.975	0.993
			0.702	0.527	0.621			0.787	0.699	0.715			0.815	0.745	0.881			0.872	0.863	0.952			1.003	0.952	1.004
			0.689	0.522	0.598			0.812	0.678	0.71			0.808	0.796	0.833			1.003	1.009	0.853			1.011	1.077	1.033
			0.712	0.538	0.615			0.833	0.689	0.725			0.809	0.934	0.753			0.884	0.943	0.947			1.005	1.027	0.983
			0.723	0.549	0.638			0.796	0.887	0.729			0.92	0.796	0.833			0.959	0.936	0.875			0.916	1.106	0.982
BODY WEIGHT	CONTROL	GVH	WB		21-DIAS	CONTROL	GVH	WB		30-DIAS	CONTROL	GVH	WB		60-DIAS	CONTROL	GVH	WB		90-DIAS	CONTROL	GVH	WB
	15.7	10.96.5	9			20.1	16.3	14.6			32.5	18.6	20.4			51.4	50.4	50.4			66.7	62.3	64.1
	14.6	9.9	9.4			20.2	16.5	13.6			31.2.6	21.5	21.2			53.8	54.1	51.2			66.9	72.1	64.3
	14.6	7	10.5			19.5	15.8	13.7			28.7	22.4	21.1			54.5	53.2	52.3			67.2	70.5	63.6
	15.4	10.86	9.6			19.7	15.4	14.5			31.8	23.2	20.4			55.3	51.3	50.1			66.8	74.7	64.8
	14.9	9.8	8.668			19.7	15	15.6			31.5	17.2	21.3			54.6	51.4	49			66.6	71.7	64.5
	14.5	9.9	9.834			19.9	15.9	15.8			31.2	22.5	20.3			53.7	51.3	50.3			68.8	72.7	64.1
	15.9	9.9	9.3			20.9	14.5	14.9			32.5	24.7	21			54.7	51.2	53			67.1	71.4	63.8
	14.7	9.7	9.3			19.8	17.7	20.9			31.8	27.3	20.7			54.8	51.2	48			65.9	71.9	63.2
	14.6	10.163	8.3			19.7	15.4	18.9			31.5	25.2	21.2			50.9	50.5	52.7			66.2	76.8	64.4
	15.5	10.503	9.1			20.2	18.2	14.39			32.8	23.2	21.3			54.4	50.1	51.2			67.4	61.2	63.7
	14.8	12.3	9.9			20.1	15.5	14.8			33.3	23.1	21.5			53.89	49.3	51.1			67.6	72.8	63.3
	14.5	11.6	8.5			19.16	15.3	13.4			32.9	21.7	21.9			54.8	50.4	53.7			66.8	66.7	64.4
	13.8	12.5	9.4			19.2	14.6	14.9			30.6	19.1	21.2			54.3	51.2	52.3			67.1	72.2	63.7
	14.6	11.3	10.39			19.9	18.1	13.9			29.9.7	23.8	21.1			53.9	50.2	51.1			66.5	71.2	63.3
	14.7	10.9	9.3			20.2	13.9	16.4			31.1	24.1	20.2			54.8	54.3	50.4			67.2	71.7	63.7
	15.5	10.6	7.8			20.2	14	12.9			30.7	26.4	21.2			54.76	49.1	51.5			66.9	74	63.4
	14.6	10.4	10			20.1	14.4	13.6			32.56	24.8	21.1			53.4	50	50.2			67.6	68.1	63.7
	14.6	10.9	8.4			19.1	15.1	12.6			33.3	24.5	21.7			57.6	53.4	50.7			67.6	73.5	63.3
	14.5	10.8	10.5			19.6	15.7	13.7			35.3	20.9	21.7			57.8	52.1	50			66.8	72.7	64.2
	15.3	11.1	9.6			19.9	15	13.5			30.9	23.1	20.8			53.9	51.2	51.3			67.9	74.3	64.8
	15.2	10.9	8.66			18.2	15	14.6			30.5	24.1	21.7			57.3	49.3	59.1			65.6	74	63.5
	15.9	11.8	7.83			20.4	15.9	13.8			34.3	22.5	20.9			50.5	45	55.5			64.1	73.4	64.1
	14.1	9.9	7.3			19.7	16.2	14.8			32.7	24.3	20.9			56.5	48.1	51.7			66.3	75.3	64.2
	14.3	10.7	7.3			20.2	16.2	19.7			38	28.2	21.7			59.2	52.5	54.3			66.4	60.7	63.2
	13.9	10.16	10.1			19.9	15.4	13.7			31.5	25.5	21.1			52	54.1	52.1			67.2	72.9	63.1
	14.3	10.5	11.2			19.8	13.5	12.4			32	26.7	21			54.5	51.1	53.4			66.5	65	63.7
	13.7	12.3	11.1			20.1	13.5	17.9			33.3	23.1	21.1			52.1	53.2	54.8			66.5	69.3	64.4
	13.5	11.6	11.3			19.7	15.3	18.9			32.9	18.3	21.7			50.8	52.2	57.1			66.5	66	65.2
	14.6	12.5	11.3			19.9	15.4	13.6			30.6	22.3	21.3			54.9	53.1	50.7			66.4	67.4	60.4
	14.5	11.3	11.5			20.1	16.1	14.1			35.7	25.4	21			53.7		57.2			67.1	69.9	61.4
	14.4	15.4	11.4			19.7	15.5	18.9			29.5	26.7	21.3			50		52.7			66.2	71.9	62.9
	15.4	11.1	10.8			20.1	16.2	13			30.4	20	20.9			50.8					66.2	70
	14.9	11.5				20.2	16.4				32.6	16.87				52.2					67.3	69.9
		11.2					16.6				29.9	22.3				54.1					67.3	68.2
		11.4					15.5				33.2	18.73				53.8					67.2
		12.6					15.4				30.6					50					66.7
		11.5					14.8				32.2					54.1
		10.6					14.5
		11.5					14.6
		10.7					15.6

## Sheet: S2-FIG.1
ZINC
nM/g
DUODENO	14	21	30	60	DUO-90		DUODENO	14	21	30	60	90		DUODENO	14	21	30	60	90
CONTROL							HINV							WB
1	9.6789	8.04859	6.14923	8.30754	6.91448			5.21553	5.18582	3.77705	5.17747	2.62828			5.9152	3.78774	3.16764	4.58663	4.70936
2	10.9748	6.70837	7.2058	7.46165	7.60945			4.79019	5.26067	3.6611	4.96573	3.24596			4.18228	4.10637	4.60806	5.4579	5.24683
3	9.43887	5.99282	8.47841	7.62495	9.22849			5.43977	6.30451	4.20383	3.67847	5.42812			5.18792	6.46811	3.34324	5.02327	3.85942
4	8.35698	5.90183	7.20583	7.43971	5.38436			5.66577	5.96067	3.22552	3.20422	6.21331			5.12148	3.78452	4.60806	3.6324	5.21457
5	9.40768	4.70837	9.47844	8.33334	7.60946			4.24621	3.00345	3.652	6.96573	3.10596			5.81322	5.47352	3.98649	3.4579	5.23845
6	8.35697	5.36787	6.44841	2.91957	8.22849			5.21372	4.16067	4.20383	3.67841	5.42601			5.87312	4.10363	3.9115	5.02034	4.8504
7	9.25516	4.23587	8.63148	7.01446	7.60953			6.31155	4.30451	3.6611	5.96573	3.24396			5.71225	4.22434	4.61431	5.031	5.24683
8	9.7116	6.7851	7.8521	7.62495	9.22725			5.22314	5.16571	4.20033	3.67847	4.42812			5.42614	3.78002	3.34034	3.6324	4.85753
9	10.9526	8.04656	6.149	7.43971	6.90326			5.99488	5.96067	3.77705	3.90047	3.07847			5.91417	4.10604	4.31003	4.58612	5.24683
10	9.43807	6.70625	7.2058	8.33334	7.60945			6.35212	3.00345	3.6611	3.20121	3.20422			6.18228	6.4651	4.60603	3.4567	3.85702
11	8.35678	5.99202	8.47841	6.91957	9.22543			6.34212	5.16067	4.20441	3.24596	2.92828			5.18765	3.78774	3.98142	5.02327	3.21457
12	9.43608	4.99755	7.20003	6.7086	5.30434			5.12324	4.30441	3.22402	5.42812	3.24575			5.1214	3.11774	3.91137	3.6055	5.2459
HIPOCAMPO	14	21	30	60	90		HIPOCAMPO	14	21	30	60	90		HIPOCAMPO	14	21	30	60	90
CONTROL							HINV							WB
1	3.93338	6.23161	4.90675	7.76112	6.22392			2.02783	2.67077	2.97163	2.85951	3.81995			2.57528	2.55334	2.85688	2.00707	2.14178
2	3.59259	6.33577	5.61074	7.23202	6.34914			3.14232	2.35674	1.71839	2.69398	4.87065			2.80761	2.34855	2.41152	2.68388	3.00584
3	4.53445	4.96843	7.51006	5.25819	5.81107			3.11817	2.3335	2.00631	3.74436	2.43921			3.1464	2.28123	2.5648	1.95297	3.72804
4	3.95774	4.99935	7.38563	4.25691	5.42921			3.16452	2.06308	2.09172	3.69817	5.35788			2.31109	2.00936	2.33223	3.15162	3.12091
5	3.94791	7.49908	5.61078	7.24201	6.34714			3.42322	2.35661	2.00364	2.96573	3.87065			2.575	2.03433	3.03359	2.00297	2.15174
6	4.53445	7.67291	7.51014	5.28819	5.81008			3.58869	2.61373	3.00062	3.67847	2.43921			2.21109	2.81212	2.0608	3.15142	2.12091
7	3.25394	5.92483	7.11571	6.17308	6.34914			2.02879	2.67116	2.78361	2.96573	3.87065			2.52211	2.09326	2.29602	1.05297	3.14178
8	3.93638	4.9636	4.67354	3.03338	5.80105			3.14332	2.35471	1.97184	3.67847	3.43921			2.91035	2.09423	3.00254	3.15162	2.02805
9	4.59259	5.45103	5.93839	3.52588	4.53445			3.11808	2.3326	2.09181	2.69398	3.81783			3.17563	2.03259	2.03234	3.15071	3.12071
10	4.53445	4.96743	4.50675	4.53445	2.98774			3.16346	2.064	2.00364	3.74436	2.43921			3.38907	3.6947	2.38449	2.95297	2.14178
11	2.95774	4.99895	5.16107	2.98774	5.28819			3.42422	2.35421	1.72727	3.69811	4.87065			3.33891	3.00936	2.14114	3.15162	3.00912
12	3.94791	5.92584	5.91007	2.94774	4.25691			3.58767	2.62044	2.78361	2.96573	2.43921			2.57528	2.03433	2.60801	3.95297	3.15106
CEREBELO	14	21	30	60	90		CEREBELO	14	21	30	60	90		CEREBELO	14	21	30	60	90
CONTROL							HINV							WB
1	7.93904	6.02289	7.17275	6.3244	4.75242			5.91845	4.45752	3.93527	4.48784	3.84145			6.07434	5.88682	4.6247	4.32055	4.14178
2	7.91311	6.0476	6.10117	7.13032	3.03949			5.9751	4.6014	3.99317	3.60748	3.59685			6.03494	4.60891	5.42955	4.10085	3.60584
3	8.02972	6.33577	6.72419	5.10341	6.91653			6.07021	5.44621	4.81973	2.46886	5.00836			4.96851	4.96081	5.84323	4.00039	4.72804
4	8.12349	6.02289	6.55757	6.07553	5.16067			5.05402	5.0042	4.23391	5.00955	5.01172			4.97085	5.37941	5.44122	4.74575	6.12091
5	7.00176	6.01571	6.10117	6.06288	6.03949			6.00242	5.4207	4.8351	4.60748	4.59685			6.04671	6.08646	5.091	4.10085	5.14178
6	7.02143	5.45103	5.71342	6.912	5.91653			5.90794	4.59334	4.09111	3.46886	3.70836			5.27143	5.10021	4.31942	5.10039	4.12091
7	7.73904	6.33577	6.01727	6.3244	8.03949			5.18455	5.21379	3.99347	5.60748	4.00036			6.03143	4.99321	5.34343	4.10085	3.14178
8	7.31191	6.02289	6.10117	7.13032	6.91653			5.12528	4.91997	3.21314	4.46886	5.00685			5.00919	5.88682	4.6247	3.99039	5.72804
9	8.02972	6.0476	6.72419	5.10421	3.03949			4.91205	5.12934	3.99317	4.48784	3.59685			5.07028	4.90891	5.42955	4.10085	3.60584
10	7.67075	6.33577	5.55757	6.07553	6.91653			4.98455	4.45752	4.81973	3.60748	6.70836			5.87085	4.96081	5.84323	4.00039	4.72804
11	7.12011	6.02289	6.10117	6.06288	5.16067			4.92528	4.6014	4.23391	2.46886	5.01172			6.46712	5.37941	5.44122	4.74575	3.12091
12	8.42972	6.01571	5.71342	6.912	6.91653			5.91205	5.44621	3.8351	5.86955	4.59685			4.97085	6.08646	5.091	4.10085	4.14178

## Sheet: S3-FIG.3
CONTROL	EXTERNAL GRANULAR LAYER			mµ	GVH 14D	21D		WB 14	21
	14d	21d			14d	21d		14d
1	23.124	1-2 µm			69.012	33.95		81.77	27.093
2	23.306				63.404	30.34		93.431	23.695
3	25.417				36.219	34.012		30.344	27.11
4	18.428				57.025	43.807		39.496	23.547
5	23.017				64.412	43.301		46.283	32.002
6	23.124				36.153	33.77		33.731	31.525
7	23.001				57.11	40.23		80.79	31.642
8	25.355				69.017	42.301		93.033	31.525
9	18.253				64.048	30.114		30.152	27.023
10	23.201				63.211	39.49		39.398	23.616
11	23.012				46.149	46.03		46.039	26.128
12	23.41				56.06	33.23		33.552	31.421
13	24.411				69.177	46.7		82.01	27.003
14	18.168				63.212	33.04		94.472	23.557
15	23.222				69.118	30.47		30.217	31.525
16	23.143				63.204	34.14		40.003	27.034
17	23.355				69.276	43.217		47.103	23.711
18	23.411				63.224	33.45		34.124	31.725
19	19.424				70.121	43.301		81.77	27.021
20	23.261				63.325	33.041		93.631	23.401
21	23.121				69.924	43.807		30.344	31.425
22	23.332				36.144	30.54		39.075	27.001
23	25.412				56.016	39.49		46.271	23.377
24	18.401				69.011	46.53		34.111	31.614
25	23.214				63.149	33.73		82.24	27.142
26	23.201				69.302	47.011		93.754	23.432
27	23.314				63.091	33.56		30.258	31.034
28	25.87				70.101	30.05		38.829	26.253
29	18.401				69.105	33.66		47.274	23.224
30	23.211				63.104	43.721		34.111	31.131

## Sheet: S4-FIG.4
CEL. PURKINJE		TOTALES TEÑIDAS CON VIOLETA DE CRESILO			AREA CONSTANTE DE 136730 MICROMETROS
	14-DIAS	CONTROL	GVH	WB		21-DIAS	CONTROL	GVH	WB		30-DIAS	CONTROL	GVH	WB		60-DIAS	CONTROL	GVH	WB		90-DIAS	CONTROL	GVH	WB
		16	9	11			13	13	6			10	9	11			15	9	7			11	9	7
		17	10	9			15	11	10			10	10	7			14	7	9			10	5	8
		13	15	13			10	10	15			15	11	9			10	8	5			14	6	7
		15	17	13			15	15	11			12	12	11			12	8	10			12	5	8
		17	16	16			11	11	7			12	12	12			11	8	8			12	7	6
		18	15	12			16	13	9			15	14	9			12	7	9			11	7	8
		14	13	11			15	7	7			12	12	12			10	7	6			11	8	7
		12	10	9			15	11	8			10	11	10			11	9	6			10	5	8
		14	8	13			17	12	13			13	13	11			10	6	9			11	7	6
		18	10	19			14	5	8			14	10	9			12	9	6			12	7	8
		14	12	11			15	6	11			12	9	11			12	5	10			14	8	7
		12	12	12			13	12	6			11	9	16			11	6	6			9	8	8
		13	10	11			16	10	10			14	10	8			10	7	9			6	6	6
		14	11	10			13	13	9			15	9	10			13	8	10			11	6	7
		14	11	8			14	10	11			13	10	10			10	7	9			10	8	6
		18	15	11			15	10	6			14	10	10			10	8	6			11	6	6
		12	9	14			12	10	12			14	8	12			14	7	7			12	6	4
		14	11	10			13	11	7			12	10	12			11	5	8			11	7	5
		16	14	12			12	9	5			13	4	9			11	4	8			10	6	6
		15	8	12			15	6	10			12	8	14			10	9	8			9	8	5
		14	12	10			11	7	9			10	7	9			11	7	6			11	5	5
		19	13	7			14	7	15			12	12	10			10	6	9			10	7	7
		15	11	7			14	10	5			14	10	10			12	7	9			9	6	7
		14	12	10			13	9	4			12	9	12			11	6	9			11	4	7
		19	8	13			15	6	11			14	10	9			13	9	9			10	4	6
		16	14	8			15	16	9			11	9	12			11	8	7			11	5	8
		17	16	10			16	13	7			10	7	11			10	9	3			7	6	8
		17	4	16			14	8	9			12	8	6			11	9	8			11	6	7
		16	6	13			14	15	11			13	14	8			10	7	5			11	6	7
		17	15	14			18	11	7			12	13	9			10	6	6			8	7	8
		16	4	12			16	11	10			12	11	8			10	10	8			11	6	8
		13	12	11			13	9	8			11	11	13			11	3	7			8	7	7
		13	2	10			12	7	14			11	10	10			12	7	8			10	7	4
		14	7	13			15	9	11			12	13	10			10	8	7			10	7	4
		16	10	12			13	9	5			17	12	11			12	8	9			8	6	6
		11	12	10			14	4	11			9	12	10			12	8	5			8	6	6
		12	8	11			13	6	10			13	10	9			12	7	7			10	6	6
		10	8	12			15	12	6			16	11	11			10	4	8			11	3	7
		11	13	11			16	11	10			10	12	9			11	9	9			12	6	6
		12	10	13			12	6	10			13	8	9			13	7	6			11	7	6
		17	14	9			13	9	14			13	15	11			11	9	6			9	7	8
		11	10	11			14	9	11			12	11	8			13	7	9			9	7	8
		13	10	16			17	16	13			10	13	9			10	9	6			8	7	8
		10	16	12			16	13	11			13	11	9			10	5	8			8	7	7
		19	9	13			14	10	11			14	9	11			10	7	6			10	6	7
		16	11	9			15	11	8			12	8	8			8	10	9			9	8	8
		18	7	12			14	11	12			15	7	6			14	7	10			12	7	5
		16	8	16			15	8	10			13	8	9			13	8	9			10	7	7
		16	8	11			14	6	10			13	12	8			12	9	6			9	7	8
		11	11	10			16	7	11			13	12	8			11	5	7			12	7	7
		16	9	11			11	9	19			10	11	6			10	6	8			10	7	8
		14	9	12			13	7	11			13	7	10			10	8	8			10	7	6
		18	11	11			15	9	8			14	10	8			11	8	8			8	5	8
		15	10	13			10	17	12			11	9	8			10	6	6			8	7	7
		14	11	4			12	12	15			11	10	9			11	9	9			9	7	8
		14	12	8			13	12	14			14	9	11			12	6	9			12	8	6
		14	11	8			15	9	10			13	8	8			13	6	9			12	7	8
		15	5	6			12	10	10			12	7	11			10	7	9			11	7	7
		14	7	14			15	13	11			11	10	9			13	8	7			10	7	8
		17	8	7			14	12	9			12	10	11			11	7	8			13	7	6
		19	12	6			17	9	9			12	9	9			10	8	8			11	7	7
		13	12	11			13	11	14			13	10	10			13	7	5			10	7	6
		21	12	10			14	9	12			12	12	8			11	5	6			11	7	6
		10	9	6			17	10	10			11	12	9			11	4	8			10	8	4
		15	12	12			14	9	12			13	9	11			10	8	7			11	5	5
		15	11	14			18	13	10			14	13	10			14	7	8			12	5	6
		14	12	9			15	14	8			13	15	10			10	6	7			11	6	5
		19	10	15			14	8	13			14	11	11			12	7	9			13	6	5
		13	12	12			12	14	8			13	9	11			11	4	6			11	7	7
		17	10	11			16	16	15			13	10	10			12	9	10			9	6	7
		17	12	6			12	8	10			12	12	9			11	8	8			13	8	7
		13	12	10			14	15	10			15	9	10			10	7	9			10	7	6
		17	13	13			15	12	11			14	8	8			12	9	6			11	6	8
		17	11	13			13	15	10			13	9	13			10	7	6			12	4	8
		19	11	14			14	8	12			12	11	10			10	6	9			10	7	7
		16	10	9			15	11	11			12	8	10			10	9	6			10	8	7
		18	11	11			15	9	16			14	11	9			11	3	10			11	7	8
		17	10	9			16	9	11			14	13	11			12	7	6			10	7	8
		17	10	7			15	8	14			12	11	11			10	8	9			11	7	7
		16	10	11			14	9	10			13	10	11			12	8	10			11	7	4
		14	9	15			16	12	12			12	10	9			11	8	9			10	7	4
		17	11	14			16	16	10			11	11	9			13	7	6			11	7	6
		16	10	9			19	17	13			13	10	11			15	6	7			12	7	6
		10	9	9			20	8	11			14	11	10			13	9	8			14	8	6
		15	10	9			16	11	14			13	11	12			13	7	8			10	5	7
		14	9	11			15	9	11			13	11	10			11	9	8			13	5	6
		17	11	12			15	8	11			14	12	9			15	8	9			11	6	6
		16	9	10			19	12	10			14	12	11			14	9	9			10	6	8
		18	11	10			15	11	10			13	11	9			11	5	8			11	7	8
		16	14	8			16	14	8			12	13	11			10	9	9			12	6	8
		15	12	12			15	9	9			13	10	10			14	8	9			11	8	7
		17	10	12			14	11	11			14	10	11			14	7	7			11	7	7
		14	9	10			15	13	10			11	11	12			13	8	6			10	6	8
		17	11	14			14	10	10			14	12	10			12	9	8			11	4	5
		16	9	11			16	11	12			13	9	11			12	7	5			12	7	6
		16	11	10			14	13	13			14	10	10			15	7	6			13	6	6
		21	10	12			17	11	10			13	13	9			10	8	8			9	4	6
		19	13	15			14	14	11			12	11	10			11	7	7			11		7
		19	14	11			15	15	10			14	9	11			11	6	8
		12	11	11			17	11	9			14	10	10			11	9	7
		16	12	11			14	13	11			12	11	11			13	5	9
		18	9	13			13	7	10			13	9	10			12	6	5
		22	11	11			16	11	16			13	10	11			14	7	7
		16	10	10			14	12	11			14	9	11			13	8	8
		17	11	14			15	5	12			13	11	9			11	7	9
		15	11	11			16	10	10			15	10	10			10	8	6
		14	12	14			15	12	10			12	9	11			10	7	6
		18	10	12			12	10	11			15	10	9			11	8	9
		17	11	10			15	10	10			13	9	10			11	6	6
		20	11	9			13	10	10			11	10	11			12	9	9
		16	12	10			14	10	9			13	9	9			12	7	6
		18	9	10			19	10	10			15	9	11			14	6	9
		18	11	14			18	11	11			13	10	11			12	7	8
		16	17	12			17	9	11			16	9	10			11	5	9
		18	10	14			20	14	15			14	10	11			14	9	6
		18	12	10			17	8	13			14	11	9			11	8	7
		19	10	12			15	8	11			14	9	9			10	8	8
		14	10	15			16	9	10			15	10	11			14	9	8
		16	11	14			14	10	9			16	9	10			11	9	8
		18	12	12			15	14	11			15	11	11
CEL. PURKINJE		TUNEL			AREA CONSTANTE DE 136730 MICROMETROS				GRAFICA
	14-DIAS	CONTROL	GVH	WB		21-DIAS	CONTROL	GVH	WB		30-DIAS	CONTROL	GVH	WB		60-DIAS	CONTROL	GVH	WB		90-DIAS	CONTROL	GVH	WB
		1	4	3			5	4	3			5	5	3			4	5	6			3	4	6
		4	2	6			5	2	3			3	6	5			1	6	5			2	3	6
		1	2	3			4	4	1			4	8	3			2	9	6			3	3	4
		2	6	6			4	6	3			4	9	4			3	7	5			4	4	5
		3	7	3			3	6	1			6	7	4			1	12	3			2	5	4
		1	6	2			3	4	2			4	7	5			1	5	5			2	3	5
		2	4	6			4	5	3			5	5	7			1	9	6			3	5	4
		2	6	5			4	4	5			3	6	4			2	11	5			4	2	3
		3	6	3			2	2	3			3	5	4			1	7	3			2	3	6
		3	2	3			5	9	2			5	6	6			2	4	2			2	4	4
		2	5	3			3	5	4			4	8	2			2	7	4			2	5	6
		1	6	3			2	4	3			3	7	6			2	6	5			2	6	4
		1	5	2			4	11	5			3	6	4			2	13	5			2	3	4
		4	4	2			2	5	6			2	9	3			4	8	3			4	4	4
		4	8	7			6	3	3			3	11	2			2	9	4			2	5	4
		2	5	2			3	6	7			4	6	3			1	4	6			5	4	5
		4	2	3			4	2	2			4	8	1			2	9	4			4	4	6
		2	2	3			6	6	3			3	10	3			3	10	5			2	5	6
		1	2	4			3	4	6			2	9	4			1	7	6			2	2	6
		2	4	10			4	6	3			3	10	2			2	7	8			2	3	6
		4	11	2			2	4	2			4	8	3			2	9	6			2	5	4
		4	4	4			2	5	1			6	6	4			1	9	2			3	5	4
		2	9	4			2	5	6			4	6	11			2	8	3			2	3	5
		2	3	4			3	5	2			2	11	5			2	15	7			4	5	6
		2	2	7			4	4	2			5	7	3			1	11	5			3	3	9
		4	2	5			2	4	3			4	7	7			3	10	4			4	3	6
		2	4	6			2	3	1			4	7	4			7	9	9			2	3	7
		2	5	4			4	1	2			9	7	4			5	16	4			2	4	8
		3	3	4			2	3	2			4	4	2			5	7	6			3	3	5
		2	5	3			4	3	3			6	9	3			5	8	7			4	4	5
		4	5	3			3	4	2			5	6	4			3	13	6			6	5	4
		3	4	6			3	5	6			6	6	2			6	11	4			3	3	4
		3	5	3			4	4	2			3	5	6			5	6	6			2	4	7
		2	6	5			4	2	4			5	5	6			6	8	5			2	7	7
		3	6	4			3	4	3			2	6	7			4	10	4			2	5	4
		2	5	3			3	4	3			2	4	4			4	9	3			3	4	5
		4	3	4			3	4	5			2	4	5			6	11	4			3	4	6
		3	7	6			3	3	3			3	7	7			4	9	6			3	4	5
		3	6	3			2	4	2			4	9	6			6	5	8			4	8	4
		3	12	5			2	5	3			3	7	9			3	6	4			4	3	5
		4	4	6			5	5	4			2	8	4			4	9	5			3	3	9
		4	2	5			5	5	3			2	9	3			4	7	6			4	4	6
		6	7	6			2	6	4			3	4	2			5	12	4			2	5	7
		3	3	5			2	3	4			9	9	7			6	5	5			3	6	4
		5	2	3			4	6	2			2	7	3			5	9	4			2	6	5
		4	2	3			3	4	4			5	6	4			3	11	3			3	3	6
		4	3	5			7	5	2			5	5	5			5	7	5			2	3	6
		7	1	4			5	6	2			6	5	3			5	4	6			4	5	6
		4	7	7			3	2	2			4	8	6			4	7	5			4	6	4
		2	4	4			6	5	2			5	5	3			3	13	3			3	4	4
		4	4	3			9	5	3			3	9	5			4	9	5			2	3	5
		5	6	6			4	8	2			4	8	7			5	8	4			4	4	4
		2	2	3			5	11	4			4	5	4			3	9	4			2	4	5
		2	3	9			3	4	3			6	7	4			5	4	4			2	8	4
		6	3	14			6	16	3			4	9	5			3	9	6			2	3	6
		6	6	5			5	5	2			5	8	7			2	10	4			2	6	9
		5	5	5			9	7	4			3	9	4			3	7	5			2	3	7
		1	3	3			5	4	4			3	5	4			4	7	5			3	3	5
		4	1	5			3	5	3			5	8	6			4	9	4			4	5	9
		5	4	4			3	3	5			4	7	8			3	9	7			5	4	6
		3	4	4			3	4	3			3	4	6			3	8	4			2	5	5
		4	5	3			4	3	3			3	9	4			3	7	7			4	3	5
		4	2	9			2	4	5			2	8	3			5	6	5			2	5	4
		2	8	3			4	6	3			3	5	2			5	10	4			5	5	5
		4	6	6			2	4	4			4	9	3			6	9	3			3	6	6
		2	3	5			1	4	2			4	7	8			5	8	9			3	3	6
		3	4	9			0	4	3			3	8	3			3	7	6			4	2	7
		3	7	5			0	3	3			2	11	4			4	15	5			3	4	5
		4	10	5			1	4	3			3	7	2			3	13	3			3	3	5
		3	12	4			2	3	4			4	15	3			6	9	4			3	5	6
		2	5	7			3	3	3			6	6	4			5	9	4			4	5	7
		4	12	9			4	4	4			4	9	5			2	8	4			2	4	7
		4	11	4			4	5	1			2	8	5			3	10	4			2	5	7
		2	6	10			5	6	2			5	7	3			3	7	4			4	7	5
		4	2	4			4	5	4			4	6	7			3	8	4			3	5	4
		8	13	12			4	3	4			4	6	4			2	9	5			4	5	5
		3	6	4			1	2	3			9	9	4			3	5	6			3	6	6
		9	2	4			5	3	11			4	8	9			3	6	8			4	3	5
		3	10	11			7	4	5			6	7	3			3	9	6			4	5	4
		4	6	6			5	5	4			5	10	4			6	7	7			3	4	6
		5	3	8			5	17	3			6	11	2			3	9	4			3	7	5
		4	6	8			1	16	5			3	10	6			5	5	6			4	5	5
		2	4	11			3	7	13			5	9	6			2	9	5			3	5	6
		4	3	13			5	5	5			2	11	7			2	11	6			4	6	6
		2	9	5			6	8	2			2	9	4			4	7	8			5	4	5
		3	3	4			6	5	11			4	6	3			4	4	5			4	5	7
		3	4	6			5	5	4			9	11	5			4	7	5			4	3	6
		2	4	10			4	19	12			3	12	3			2	9	5			4	3	5
		4	4	9			3	6	4			2	9	2			2	8	6			4	6	7
		4	3	11			3	6	5			6	8	7			4	8	5			7	4	7
		3	3	6			4	10	3			3	7	6			2	9	7			6	4	5
		4	5	6			6	7	10			5	9	4			5	6	5			6	6	4
		6	6	6			5	4	5			2	9	11			4	9	5			7	4	7
		4	9	7			4	4	11			3	7	7			3	7	5			4	7	6
		3	2	6			3	6	7			4	9	5			2	7	7			4	6	7
		5	7	14			3	4	11			2	7	4			4	7	5			5	6	4
		3	6	12			6	7	6			9	7	4			4	8	5			4	4	6
		5	4	11			3	11	14			5	2	3			2	8	6			7	5	6
		7	3	9			3	6	3			3	9	11			1	7	5			6	4	6
		4	6	13			4	6	2			4	6	5			5	9	6			5	3	5
		6	3	11			4	6	4			6	7	6			1	5	6			4	5	6
		3	4	12			2	4	9			2	1	7			5	8	5			4	6	5
		4	4	11			5	5	11			3	9	4			5	11	4			6	7	6
		5	4	13			3	5	5			4	8	9			5	8	5			4	6	4
		4	3	14			2	15	12			3	5	3			3	11	6			5	5	8
		4	3	11			4	3	3			2	8	6			2	8	5			9	5	4
		4	5	10			2	3	10			4	10	5			3	11	7			6	6	6
		2	13	10			2	6	4			6	3	9			4	4	4			4	4	5
		3	4	14			3	5	3			4	11	3			4	14	5			4	5	4
		5	2	9			5	6	13			2	9	10			5	7	4			6	6	6
		4	5	11			3	5	3			5	9	2			4	9	5			5	4	7
		7	2	10			4	9	3			2	8	4			6	11	6			5	6	5
		4	4	9			2	11	9			4	7	5			3	9	5			3	3	4
		5	6	10			4	6	6			3	10	2			4	9	9			3	4	7
		6	3	9			5	17	7			4	3	4			4	7	6			4	4	6
		4	4	11			6	7	4			4	8	7			4	8	5			4	7	7
		3	8	6			0	12	9			5	9	4			5	8	10			5	6	5
		4	5	8			4	6	14			6	9	3			2	7	6			3	5	6

## Sheet: S5-TABLE 2-3
TUNEL	CA1 Y CA3	CAS		DENTATE GYRUS		DG					SUM OF AVERAGES		10 ANIMALS
	CNT-14D	CNT-14D		WB-14D	WB-14D		GVH-14D	GVH-14D		CNT-21D	CNT-21D		WB-21D	WB-21D		GVH-21D	GVH-21D		CNT-30D	CNT-30D		WB-30D	WB-30D		GVH-30D	GVH-30D		CNT-60D	CNT-60D		WB-60D	WB-60D		GVH-60D	GVH-60D		CNT-90D	CNT-90D		WB-90D	WB-90D
	CAS	DG		CAS	DG		CAS	DG		CAS	DG		CAS	DG		CAS	DG		CAS	DG		CAS	DG		CAS	DG		CAS	DG		CAS	DG		CAS	GGD		CAS	GGD		CAS	GGD
1	95	112		131	168		162	175		146	185		108	140		105	175		102	194		80	203		131	152		53	104		72	85		44	72		56	99		61	121
2	88	53		145	131		121	143		109	140		87	92		106	62		103	134		103	69		93	112		45	79		74	87		43	74		46	23		70	63
3	114	147		173	159		111	139		65	132		98	155		111	134		92	140		92	183		121	134		56	96		51	75		57	93		57	128		55	87
4	79	99		135	77		127	85		44	81		75	91		97	62		77	137		102	88		68	122		46	113		50	90		51	109		45	74		58	76
5	142	115		171	221		85	166		121	168		102	139		81	173		99	149		83	174		149	200		71	105		75	110		97	106		64	85		105	138
6	92	58		67	68		68	135		51	108		65	54		48	70		91	116		53	120		114	151		58	132		43	106		41	98		38	54		49	129
7	85	150		123	83		170	154		54	145		60	123		61	133		50	168		59	161		80	229		30	107		71	98		56	99		76	113		99	117
8	129	100		94	214		125	92		81	148		60	61		92	65		61	126		80	112		109	161		78	125		71	88		93	105		60	103		70	145
9	96	104.25		119	140.125		134	136.125		49	138.375		87	106.875		58	109.25		93	145.5		50	138.75		98	157.625		38	107.625		29	92.375		46			39			39
10	88	35.6721		61	60.5509		92	32.3836		63	32.6144		65	37.9452		96	50.0393		35	24.9457		80	48.3019		83	39.4351		54	16.4745		70	11.5751		58			57			56
